# Supplementary material for: Structural Prioritization of FatB Thioesterase Candidates Potentially Related to Lauric Acid-Rich Seed Oil in Litsea cubeba
Source: Biomolecules. 2026 May 30;16(6):813. doi: 10.3390/biom16060813 (PMC13297048; doi:10.3390/biom16060813)
Supplement: Supplementary file 1 [file biomolecules-16-00813-s001.zip]

Archive with 1 entries (1 files):
- biomolecules-4316850-supplementary.pdf
